# Supplementary material for: Obesity Associated Cerebral Gray and White Matter Alterations Are Interrelated in the Female Brain
Source: PLoS One. 2014 Dec 10;9(12):e114206. doi: 10.1371/journal.pone.0114206 (PMC4262391; doi:10.1371/journal.pone.0114206)
Supplement: Table S1 — Cohort description including age, body weight and height, body-mass index (BMI), waist-to-hip ratio (WHR), and further blood serum concentrations of insulin, proinsulin, glucose, leptin, soluble leptin receptor (sOB-R), triglycerides, albumin, protein, brain-derived neurotrophic factor (BDNF), C-peptide, cholesterol, low-density lipoprotein (LDL), high-density lipoprotein (HDL), thyroid-stimulating hormone (TSH), cortisol, creatinine, chloride (Cl), potassium (K), sodium (Na), and osmotic concentration. (XLS) [file pone.0114206.s001.xls]

## Sheet: DTI_VBM_Data_290109_Rev1_Comment1_small
ID	Age	GM	WM	BMI	Weight_kg	Height_cm	Waist_to_hip_ratio	Insulin	Pro_Insulin	Glucose	Leptin	SoBr	Triglycerides	Albumin	Protein	BDNF	C_Peptide	Chol	LDL	HDL	Cl	TSH	Cortisol	Creatinin	K	Na	Osmo
A0001	22	600.3	364.8	30.5	83	165	0.78	14950	2.2	4.68	34.05	18.6	0.73	45	74.3	1128	1.02	4.53	3.35	0.85	107.1	2.07	561.6	91	4.59	142.4	307
A0002	31	581.4	418.5	33.2	85	160	0.91	3280	3.02	5.03	35.12	11.5	0.74	41.5	72.1	1024	0.67	4.54	2.87	1.33	105.8	2.91	1236	93	4.35	142	302
A0003	28	695.5	472.1	36	109	174	0.77	7400	1.06	4.93	34.15	16.5	0.84	44.1	73.1	1484	0.58	5.03	3.42	1.23	105.8	1.21	262	64	4.82	143.1	319
A0004	23	619	360	21.5	51	154	0.73	10360	1.88	6.43	4.34	19.1	1.5	48	76.7	1083	0.77	4.04	2.34	1.02	104.7	2.1	240.3	97	4.54	142.6	326
A0005	21	724	469.6	30.7	92.8	174	0.77	11730	2.3	5.14	86.17	26.4	1.59	43.3	75.1	902	0.85	5.46	2.63	2.11	103.7	1.15	390.1	79	4.51	141.2	309
A0006	27	721.2	442.3	28.4	88	176	0.94	12330	1.47	5.21	67.19	20	1.15	44.2	70.9	1040	1.03	4.68	2.11	2.05	105.6	1.28	956.5	73	4.31	141	325
A0007	29	603.6	425.1	44.2	109	157	0.73	7690	1.07	4.96	85.97	21.7	0.86	44.6	76	1247	0.65	6.17	4.28	1.5	102.4	2.91	298.9	66	4.14	140.3	299
A0008	34	676.1	446.6	18.9	54	169	0.77	1780	0.1	5.01	3.6	19.1	0.53	51.1	78.3	420	0.2	4.46	3.09	1.13	106	2.71	359.6	61	4.31	144.2	312
A0009	23	682.2	443.3	28.4	92	180	0.73	8690	1.9	5	31.22	22.7	0.95	45.9	75.8	1040	0.66	5.53	3.15	1.95	105.3	2.04	317.9	79	4.42	144.8	308
A0010	28	687.5	416.5	18.5	53	169	0.73	7570	1.48	6.29	5.6	53.1	1.29	44.4	72.2	1134	0.68	5.23	2.36	2.28	106.4	2.16	1130	64	4.44	143.6	317
A0011	19	647.8	348.9	26.2	82	177	0.69	4450	1.54	5.17	44.23	19	0.92	47.5	74.8	1315	0.5	3.47	1.78	1.27	105.8	1.35	362	71	4.33	142.3	304
A0012	22	686	425.5	40.1	120	173	0.8	8880	1.52	5.61	87.59	16.7	0.95	49.2	86.6	1278	0.75	5.87	4.15	1.29	116	10.56	431.6	73	4.63	156.8	333
A0013	22	721.7	450	23.4	74	178	0.81	3020	0.36	4.91	10.97	15.5	0.94	48.5	77.4	1249	0.46	6.57	4.31	1.83	106.1	0.75	600.6	72	5	142.9	313
A0014	26	653.5	444.9	27.5	73	163	0.87	6770	0.35	5.37	31.48	34.3	1.43	43.2	74.1	807	0.64	5.72	3.12	1.95	103.8	4.42	340.8	73	4.11	142.5	313
A0015	20	699.1	423.6	30.1	77	160	0.82	10180	1.73	5.64	58.83	19.2	1.33	39	64.7	758	0.81	4.81	2.41	1.8	111.2	1.73	908.4	75	4.27	145.7	318
A0016	24	704.4	414.6	45.4	128	168	0.94	4900	1.85	5.39	46	17.3	1.14	38.6	63.7	1096	1.05	4.24	2.69	1.03	108.3	1.68	247	83	4.32	143.2	305
A0017	26	674.9	425.2	19.6	52	163	0.76	1930	0.66	5.03	4.36	32.8	0.91	50.8	77.1	1134	0.3	6.09	3.68	2	106.6	1.52	193.6	69	4.62	143.9	317
A0018	25	643.5	343.5	30.4	90	172	0.85	8860	1.01	5.24	13.16	23.9	1.11	47.2	77.6	1069	0.72	4.28	2.46	1.32	107.1	2.83	516.3	81	3.94	143.3	303
A0019	26	695.6	435.6	29.2	82.5	168	0.79	8060	3.05	5.55	20.93	23.2	1.14	47.7	75.6	1234	1.01	3.78	1.64	1.62	105.1	1.42	651.3	69	4.74	143.3	299
A0020	28	653.1	468	28.5	80.5	168	0.88	8890	1.56	5.43	13.47	23.2	1.63	46.4	76.5	588	0.83	6.04	4.34	0.96	109.4	1.54	553.6	69	4.33	144.2	307
A0021	20	627.3	376.3	21.7	62	169	0.7	4040	1.97	5.37	12.16	47.4	0.55	55.7	79.1	1125	0.64	5.65	3.18	2.22	103.6	1.52	362	70	4.81	145.5	311
