# Supplementary material for: Obesity Associated Cerebral Gray and White Matter Alterations Are Interrelated in the Female Brain
Source: PLoS One. 2014 Dec 10;9(12):e114206. doi: 10.1371/journal.pone.0114206 (PMC4262391; doi:10.1371/journal.pone.0114206)
Supplement: Table S2 — Cohort description including behavioral parameters as cognitive restraint, compulsive behavior, disinhibition, hunger, and parameters for graduation and living conditions. (XLS) [file pone.0114206.s002.xls]

## Sheet: DTI_VBM_Data_290109_Rev2_Comment3
ID	Leptin	BMI	Age	Weight_kg	Height_cm	CognitiveRestraint	CompellingEvents	Disinhibiton	Hunger	Graduation	Living_conditions
A0001	34.05	30.5	22	83	165	16	3	5	3	4	3
A0002	35.12	33.2	31	85	160	18	13	2	0	3	1
A0003	34.15	36	28	109	174	5	24	13	3	4	3
A0004	4.34	21.5	23	51	154	5	1	3	2	1	4
A0005	86.17	30.7	21	92.8	174	1	14	9	6	4	1
A0006	67.19	28.4	27	88	176	8	25	6	6	4	1
A0007	85.97	44.2	29	109	157	7	19	11	7	4	1
A0008	3.6	18.9	34	54	169	0	9	1	2	3	1
A0009	31.22	28.4	23	92	180	17	26	4	4	4	1
A0010	5.6	18.5	28	53	169	4	9	3	3	1	4
A0011	44.23	26.2	19	82	177	7	22	10	6	4	5
A0012	87.59	40.1	22	120	173	10	21	5	8	4	1
A0013	10.97	23.4	22	74	178	3	9	3	5	4	5
A0014	31.48	27.5	26	73	163	6	19	12	10	4	1
A0015	58.83	30.1	20	77	160	11	24	6	3	4	1
A0016	46	45.4	24	128	168	11	20	15	2	4	6
A0017	4.36	19.6	26	52	163	1	9	6	2	4	1
A0018	13.16	30.4	25	90	172	9	14	11	7	4	1
A0019	20.93	29.2	26	82.5	168	12	16	8	5	4	1
A0020	13.47	28.5	28	80.5	168	12	18	6	5	4	1
A0021	12.16	21.7	20	62	169	14	35	7	4	4	1
